# Supplementary material for: Formation of diploid and triploid hybrid groupers (hybridization of Epinephelus coioides ♀ × Epinephelus lanceolatus ♂) and their 5S gene analysis
Source: BMC Genet. 2016 Oct 7;17:136. doi: 10.1186/s12863-016-0443-9 (PMC5054551; doi:10.1186/s12863-016-0443-9)
Supplement: Additional file 3: Table S1. — Embryo development records of the groupers. (XLSX 13 kb) [file 12863_2016_443_MOESM3_ESM.xlsx]

## Sheet: Sheet1
		Supplement table Embryo development records of the groupers
		processes	time consuming after fertilization		images
			E. coioides	hybrid
		control	0 min	0 min	fig 1-a
		embryo concentrate	18 min	27 min	fig 1-b
		2 cells	27 min	35 min	fig 1-c
		4 cells	49 min	53 min	fig 1-d
		8 cells	1 h 3 min	1 h 6 min	fig 1-e
		16 cells	1 h 18 min	1 h 23 min	fig 1-f
		32 cells	1 h 36 min	1 h 39 min	fig 1-g
		64 cells	2 h 3 min	1 h 59 min	fig 1-h
		multi cells	2 h 22 min	2 h 9 min	fig 1-i
		morula	2 h 50 min	2 h 37 min	fig 1-j
		high blastula	3 h 8 min	3 h 13 min	fig 1-k
		low blastula	3 h 35 min	3 h 40 min	fig 1-l
		early gastrula	4 h 40 min	5 h 37 min	fig 1-m
		mid gastrula	5 h 45 min	6 h 42 min	fig 1-n
		embryoid formation	9 h 27 min	10 h 35 min	fig 1-o
		blastopore closure	10 h 42 min	10 h 59 min	fig 1-p
		optic capsule formation	11 h 39 min	11 h 47 min	fig 1-q
		myotome formation	12 h 5 min	12 h 8 min	fig 1-r
		cerebral vesicle	14 h 55 min	14 h 7 min	fig 1-s
		heart formation	16 h 2 min	15 h 20 min	fig 1-t
		tail bud	19 h 40 min	18 h 16min	fig 1-u
		crystal formation	20 h 50 min	19 h 27min	fig 1-v
		pulsating heart	21 h 47 min	20 h 26 min	fig 1-w
		incubation	25 h 25 min	22 h 41 min	fig 1-x
